# Supplementary material for: Immunogenicity and Protective Ability of Genotype I-Based Recombinant Japanese Encephalitis Virus (JEV) with Attenuation Mutations in E Protein against Genotype V JEV
Source: Vaccines (Basel). 2021 Sep 25;9(10):1077. doi: 10.3390/vaccines9101077 (PMC8538582; doi:10.3390/vaccines9101077)
Supplement: Supplementary file 1 [file vaccines-09-01077-s001.zip]

Archive with 1 entries (1 files):
- vaccines-1378159-supplementary.pdf
